# Supplementary material for: Biochar Addition Inhibits Nitrification by Shifting Community Structure of Ammonia-Oxidizing Microorganisms in Salt-Affected Irrigation-Silting Soil
Source: Microorganisms. 2022 Feb 14;10(2):436. doi: 10.3390/microorganisms10020436 (PMC8878283; doi:10.3390/microorganisms10020436)
Supplement: Supplementary file 1 [file microorganisms-10-00436-s001.zip]

Archive with 1 entries (1 files):
- microorganisms-1606929-supplementary.pdf
